# Supplementary material for: Genome Analysis of the G6P6 Genotype of Porcine Group C Rotavirus in China
Source: Animals (Basel). 2022 Oct 27;12(21):2951. doi: 10.3390/ani12212951 (PMC9657714; doi:10.3390/ani12212951)
Supplement: Supplementary file 1 [file animals-12-02951-s001.zip]

Archive with 4 entries (4 files):
- animals-1997300-Figure S1.pdf
- animals-1997300-Figure S2.pdf
- animals-1997300-Table S1.pdf
- animals-1997300-Table S2.pdf
